# Supplementary material for: Reliability and performance of commercial RNA and DNA extraction kits for FFPE tissue cores
Source: PLoS One. 2017 Jun 22;12(6):e0179732. doi: 10.1371/journal.pone.0179732 (PMC5480995; doi:10.1371/journal.pone.0179732)
Supplement: S1 Table — The table shows six specific primer pairs (CP1-6) for the Homo sapiens β-2-microglobulin (B2M) mRNA (RefSeq NM_004048), four primer pairs for B2M DNA (qP1-4), and one primer pair specific for the amplification of HSD11B1 DNA. Also included are the expected PCR amplicon sizes of the respective primer pairs. (XLSX) [file pone.0179732.s005.xlsx]

## Sheet: Primers
Primers for RNA Fragment Assessment
Primer Pair	Forward Primer	Reverse Primer	PCR Size
CP1	AGATGAGTATGCCTGCCGTG	ACCTCCATGATGCTGCTTACA	92
CP2	AGATGAGTATGCCTGCCGTG	GCAAGCAAGCAGAATTTGGA	142
CP3	AGTGGAGCATTCAGACTTGTCT	CATCCAATCCAAATGCGGCA	200
CP4	TGGGTTTCATCCATCCGACA	ATGCGGCATCTTCAAACCTC	248
CP5	AGATGAGTATGCCTGCCGTG	GCCCTCCTAGAGCTACCTGT	303
CP6	AGTGGAGCATTCAGACTTGTCT	CAGCCCTCCTAGAGCTACCT	386
Primers for DNA Fragment Assessment
Primer Pair	Forward Primer	Reverse Primer	PCR Size
gP1	AGATGAGTATGCCTGCCGTG	ACACAACTTTCAGCAGCTTACA	102
gP2	AGATGAGTATGCCTGCCGTG	TTCAGGGTAGTATGGCCATAGAC	165
gP3	AGATGAGTATGCCTGCCGTG	AAGAACATTCCCTGACAATCCCA	225
gP4	AGATGAGTATGCCTGCCGTG	AACTGCAGGGAAACTACTGGT	300
Primers for Inhibition Assay
Primer Pair	Forward Primer	Reverse Primer	PCR Size
HSD11B1	ATGTACAAGGATCCCCAGAGC	GTGAGCTTGTGTGTGAGAGC	212
