# Supplementary material for: Reliability and performance of commercial RNA and DNA extraction kits for FFPE tissue cores
Source: PLoS One. 2017 Jun 22;12(6):e0179732. doi: 10.1371/journal.pone.0179732 (PMC5480995; doi:10.1371/journal.pone.0179732)
Supplement: S2 Table — This Excel book contains data used to generate figures, and statistical analyses used in data comparisons. Each tab represents data for each figure or panel, as labeled. All statistical tests reported in this study were done using the GraphPad Prism v7 software (GraphPad Software Inc., USA). (XLSX) [file pone.0179732.s006.xlsx]

## Sheet: Fig 1A Inhibition assay_RNA
Fig 1A Inhibition assay_RNA
Control	HP RNA	Nuc RNA	PuLink	Nor RNA	EZN RNA	RecAll	RNeasy	AllPrep	Kits		1WayANOVA test
19.283	19.06	19.149	19.611	19.356	19.218	19.51	19.449	19.448	Cqs		Number of families	1
19.208	19.306	19.017	19.935	19.355	18.732	19.47	19.468	19.854	Cqs		Number of comparisons per family	8
											Alpha	0.05
											Bonferroni's multiple comparisons test	Mean Diff.	95% CI of diff.	Significant?	Summary	Adjusted P Value
											Control vs. HP RNA	0.0625	-0.5804 to 0.7054	No	ns	> 0.9999
											Control vs. Nuc RNA	0.1625	-0.4804 to 0.8054	No	ns	> 0.9999
											Control vs. PuLink	-0.5275	-1.170 to 0.1154	No	ns	0.1385
											Control vs. Nor RNA	-0.11	-0.7529 to 0.5329	No	ns	> 0.9999
											Control vs. EZN RNA	0.2705	-0.3724 to 0.9134	No	ns	> 0.9999
											Control vs. RecAll	-0.2445	-0.8874 to 0.3984	No	ns	> 0.9999
											Control vs. RNeasy	-0.213	-0.8559 to 0.4299	No	ns	> 0.9999
											Control vs. AllPrep	-0.4055	-1.048 to 0.2374	No	ns	0.4169

## Sheet: Fig 1B Inhibition assay_DNA
Fig 1B Inhibition assay_DNA
Control	GenJet	QIAamp	DNeasy	RecAll	NorDNA	AllPrep	Kits		1Way ANOVA test
18.994	19.921	21.329	20.027	20.456	20.992	26.999	Cqs		Number of families	1
18.927	19.793	21.081	20.195	20.496	20.253	23.598	Cqs		Number of comparisons per family	6
									Alpha	0.05
									Bonferroni's multiple comparisons test	Mean Diff.	95% CI of diff.	Significant?	Summary	Adjusted P Value
									Control vs. GenJet	-0.8965	-4.294 to 2.501	No	ns	> 0.9999
									Control vs. QIAamp	-2.245	-5.642 to 1.153	No	ns	0.284
									Control vs. DNeasy	-1.151	-4.548 to 2.247	No	ns	> 0.9999
									Control vs. RecAll	-1.516	-4.913 to 1.882	No	ns	0.8933
									Control vs. NorDNA	-1.662	-5.060 to 1.736	No	ns	0.7113
									Control vs. AllPrep	-6.338	-9.736 to -2.940	Yes	**	0.0015

## Sheet: Figs 2A and S2 Nanostring_kit
Figs 2A and S2_Fig Nanostring_mRNA counts_kit
	mRNA counts (log2) by kits
Genes	RecAll	AllPrep	PuLink	RNeasy	fresh RNA
ASPA	0.137504	0	1.32769	0.9855	0		One way ANOVA for S_2 Nanostring_mRNAcounts_kit
CHGB	2.91265	3.92695	3.9279	6.70846	0		Number of families	1
LGI1	0.137504	0.097611	3.06695	7.99989	0		Number of comparisons per family	4
MMP2	8.52297	8.84687	8.46495	8.89818	0		Alpha	0.05
PPFIA2	4.77136	4.56986	4.853	4.1635	3.14405
NTS	0.137504	0.411426	3.61941	7.11322	3.86691		Bonferroni's multiple comparisons test	Mean Diff.	95.00% CI of diff.	Significant?	Summary	Adjusted P Value	E-?
PTGS2	8.51432	8.75358	8.64829	8.64537	5.64501
IL1B	6.76288	6.69808	6.56041	7.74248	5.92077		fresh RNA vs. RecAll	0.8123	-0.1128 to 1.737	No	ns	0.1086	A	RecAll
SHCBP1	3.10936	3.13914	4.75221	7.09223	6.26435		fresh RNA vs. AllPrep	0.649	-0.2712 to 1.569	No	ns	0.2932	B	AllPrep
EDN1	7.73444	8.04429	7.88905	8.19884	6.36842		fresh RNA vs. RNeasy	-0.01701	-1.058 to 1.024	No	ns	>0.9999	C	RNeasy
HBEGF	6.24108	6.40276	6.0018	6.38647	6.64198		fresh RNA vs. PuLink	0.5228	-0.4009 to 1.446	No	ns	0.5928	D	PuLink
TNFAIP3	8.43871	8.63074	8.50819	8.60899	6.66945
ADM	8.22226	8.15654	8.40799	8.15416	6.8116
TP53	9.09806	9.11754	9.22081	9.50607	6.88362
ABCC4	10.2082	10.0793	10.0943	10.3331	7.34127
ZNF434	5.74604	5.8824	5.34447	7.02768	7.49474
APC	7.47419	7.53123	7.47913	8.43725	7.69488
CCNA2	4.98641	5.49538	6.04527	7.24213	7.75368
STAT6	10.9036	10.8769	10.8065	10.9551	9.4045
EXOC2	7.25304	7.53947	7.25748	8.12355	9.4487
C13orf23	7.74187	7.63561	7.63619	8.3117	9.5737
POLR1B	6.65693	6.36597	6.35173	7.46189	9.59352
TRAF4	9.07178	9.39883	9.37741	9.59236	9.82756
TDG	7.16742	7.62	7.35544	8.89518	9.90748
THBS1	10.4585	10.5283	10.3683	9.37369	10.0008
TYMS	7.41962	7.68881	7.57834	8.49414	10.0872
IGF2R	8.77169	8.92816	8.81721	8.9943	10.1879
HIST1H1D	6.65693	7.07457	7.23898	7.48607	10.2149
BTBD15	8.54859	8.75716	8.59096	9.19889	10.2334
NDUFV3	7.15634	7.74732	7.3726	8.1642	10.4875
UBE2B	9.43904	9.55649	9.5899	9.54506	10.4885
ICAM1	8.83551	8.81301	8.93136	8.36497	10.5218
PSMC4	8.82509	9.12585	9.06372	9.16925	10.7135
SEC24D	8.81807	9.08388	9.06372	9.38234	10.7388
RNF10	7.86932	8.05593	7.94163	8.1642	11.2367
CDH1	12.2664	12.3599	12.3273	12.3645	11.2492
KLF10	10.2953	10.5283	10.4041	10.1055	11.7723
AMD1	11.8307	11.9822	11.9037	12.2144	11.7888
DNAJB9	8.5862	8.95635	8.72028	8.71881	11.9287
C11orf58	10.446	10.4335	10.4319	10.6109	12.0033
SFRS10	10.0968	10.1703	10.1818	10.158	12.014
CYR61	13.1258	13.1369	13.1434	12.6837	12.3442
HDAC1	9.99955	10.292	10.2213	10.3759	12.6083
ITM2B	12.1064	12.3528	12.2466	12.2646	12.7106
TFRC	8.21699	8.46189	8.4121	8.79519	13.5187
HIF1A	10.3582	10.5449	10.3239	10.4599	14.1051
ACTB	14.5439	14.5364	14.4856	14.6473	14.6324
LDHA	11.6304	11.7573	11.7948	11.7404	15.4

## Sheet: Fig 2B RT-qPCR_kit_RNA
Fig 2B RT-qPCR_kit_RNA
Kits	PGK1		KRT8		HPRT1			2Way ANOVA test
AllPrep	29.672	29.771	31.43	31.623	33.152	33.334		Within each column, compare rows (simple effects within columns)
RecAll	27.994	28.1	28.905	29.224	32.033	32.052
RNeasy	28.063	27.969	29.253	29.092	32.073	31.862		Number of families	3
PuLink	28.51	28.199	29.072	29.375	32.212	32.162		Number of comparisons per family	6
								Alpha	0.05
								Bonferroni's multiple comparisons test	Mean Diff.	95% CI of diff.	Significant?	Summary	Adjusted P Value
								PGK1
								AllPrep vs. RecAll	1.675	1.236 to 2.113	Yes	****	< 0.0001
								AllPrep vs. RNeasy	1.706	1.267 to 2.144	Yes	****	< 0.0001
								AllPrep vs. PuLink	1.367	0.9287 to 1.805	Yes	****	< 0.0001
								RecAll vs. RNeasy	0.031	-0.4073 to 0.4693	No	ns	> 0.9999
								RecAll vs. PuLink	-0.3075	-0.7458 to 0.1308	No	ns	0.2827
								RNeasy vs. PuLink	-0.3385	-0.7768 to 0.09979	No	ns	0.1887
								KRT8
								AllPrep vs. RecAll	2.462	2.024 to 2.900	Yes	****	< 0.0001
								AllPrep vs. RNeasy	2.354	1.916 to 2.792	Yes	****	< 0.0001
								AllPrep vs. PuLink	2.303	1.865 to 2.741	Yes	****	< 0.0001
								RecAll vs. RNeasy	-0.108	-0.5463 to 0.3303	No	ns	> 0.9999
								RecAll vs. PuLink	-0.159	-0.5973 to 0.2793	No	ns	> 0.9999
								RNeasy vs. PuLink	-0.051	-0.4893 to 0.3873	No	ns	> 0.9999
								HPRT1
								AllPrep vs. RecAll	1.201	0.7622 to 1.639	Yes	****	< 0.0001
								AllPrep vs. RNeasy	1.275	0.8372 to 1.714	Yes	****	< 0.0001
								AllPrep vs. PuLink	1.056	0.6177 to 1.494	Yes	****	< 0.0001
								RecAll vs. RNeasy	0.075	-0.3633 to 0.5133	No	ns	> 0.9999
								RecAll vs. PuLink	-0.1445	-0.5828 to 0.2938	No	ns	> 0.9999
								RNeasy vs. PuLink	-0.2195	-0.6578 to 0.2188	No	ns	0.8421

## Sheet: Fig 2C MS-PCR_kit
			Fig 2C MS-PCR_kit
Kits	ALU			RASSF1			GSTP1			ABCB1				2Way ANOVA test
AllPrep	16.629	16.684	16.626	29.243	29.428	29.389	31.252	30.531	30.417	33.997	32.979	33.32		Within each column, compare rows (simple effects within columns)
RecAll	20.326	19.561	19.581		37.515	32.321						42.846
DNeasy	16.496	16.442	16.402	31.982	30.963	30.31	32.591	32.052	31.908	33.374	34.744	32.813		Number of families	3
GenJet	15.465	15.568	15.634	30.03	29.792	29.4	30.647	30.651	31.178	32.854	31.962	32.601		Number of comparisons per family	10
QIAamp	18.972	18.797	18.867	34.794	35.48	34.589	37.211	35.305	35.702		42.864	37.922		Alpha	0.05
														Bonferroni's multiple comparisons test	Mean Diff.	95% CI of diff.	Significant?	Summary	Adjusted P Value
														ALU
														AllPrep vs. RecAll	-3.176	-5.916 to -0.4364	Yes	*	0.0147
														AllPrep vs. DNeasy	0.1997	-2.540 to 2.940	No	ns	> 0.9999
														AllPrep vs. GenJet	1.091	-1.649 to 3.831	No	ns	> 0.9999
														AllPrep vs. QIAamp	-2.232	-4.972 to 0.5076	No	ns	0.1911
														RecAll vs. DNeasy	3.376	0.6360 to 6.116	Yes	**	0.0083
														RecAll vs. GenJet	4.267	1.527 to 7.007	Yes	***	0.0006
														RecAll vs. QIAamp	0.944	-1.796 to 3.684	No	ns	> 0.9999
														DNeasy vs. GenJet	0.891	-1.849 to 3.631	No	ns	> 0.9999
														DNeasy vs. QIAamp	-2.432	-5.172 to 0.3080	No	ns	0.1142
														GenJet vs. QIAamp	-3.323	-6.063 to -0.5831	Yes	**	0.0097
														RASSF1
														AllPrep vs. RecAll	-5.565	-8.628 to -2.501	Yes	****	< 0.0001
														AllPrep vs. DNeasy	-1.732	-4.472 to 1.008	No	ns	0.6351
														AllPrep vs. GenJet	-0.3873	-3.127 to 2.353	No	ns	> 0.9999
														AllPrep vs. QIAamp	-5.601	-8.341 to -2.861	Yes	****	< 0.0001
														RecAll vs. DNeasy	3.833	0.7696 to 6.896	Yes	**	0.0071
														RecAll vs. GenJet	5.177	2.114 to 8.241	Yes	***	0.0002
														RecAll vs. QIAamp	-0.03633	-3.100 to 3.027	No	ns	> 0.9999
														DNeasy vs. GenJet	1.344	-1.396 to 4.084	No	ns	> 0.9999
														DNeasy vs. QIAamp	-3.869	-6.609 to -1.129	Yes	**	0.002
														GenJet vs. QIAamp	-5.214	-7.954 to -2.474	Yes	****	< 0.0001
														ABCB1
														AllPrep vs. RecAll	-9.414	-13.29 to -5.539	Yes	****	< 0.0001
														AllPrep vs. DNeasy	-0.2117	-2.952 to 2.528	No	ns	> 0.9999
														AllPrep vs. GenJet	0.9597	-1.780 to 3.700	No	ns	> 0.9999
														AllPrep vs. QIAamp	-6.961	-10.02 to -3.898	Yes	****	< 0.0001
														RecAll vs. DNeasy	9.202	5.327 to 13.08	Yes	****	< 0.0001
														RecAll vs. GenJet	10.37	6.499 to 14.25	Yes	****	< 0.0001
														RecAll vs. QIAamp	2.453	-1.657 to 6.563	No	ns	0.7866
														DNeasy vs. GenJet	1.171	-1.569 to 3.911	No	ns	> 0.9999
														DNeasy vs. QIAamp	-6.749	-9.813 to -3.686	Yes	****	< 0.0001
														GenJet vs. QIAamp	-7.921	-10.98 to -4.857	Yes	****	< 0.0001
														GSTP1
														Not included in the test due to missing values

## Sheet: Fig 3A and S3_A&B AllPrep_yield
Fig 3A, S3_Fig A & B - AllPrep_reproducibility_yield
DNA Yields by Lab											Correlation of DNA yields between labs
Lab 1 (Yield)	Lab 2 (Yield)	Lab 3 (Yield)		1Way ANOVA test							Pearson r	Lab 1 vs. Lab 2	Lab 1 vs. Lab 3	Lab 2 vs. Lab 3
1221.31	1404.09	1304.39		Number of families	1
1356.41	1447.75	1516.26		Number of comparisons per family	3						r	0.841	0.768	0.5891
963.41	1474.31	548.12		Alpha	0.05						95% confidence interval	0.5163 to 0.9543	0.347 to 0.9314	0.02299 to 0.8692
239.88	453.59	266.77									R squared	0.7073	0.5898	0.3471
831.47	1122.48	642.31		Bonferroni's multiple comparisons test	Mean Diff.	95% CI of diff.	Significant?	Summary	Adjusted P Value
1140.83	1160.01	488.93									P value
339.23	405.15	135.05		Lab 1 vs. Lab 2	-253.4	-680.9 to 174.1	No	ns	0.4331		P (two-tailed)	0.000609	0.003533	0.043842
759.92	964.73	953.95		Lab 1 vs. Lab 3	65.63	-361.9 to 493.1	No	ns	> 0.9999		P value summary	***	**	*
606.98	448.64	883.77		Lab 2 vs. Lab 3	319.1	-108.4 to 746.6	No	ns	0.2059		Significant? (alpha = 0.05)	Yes	Yes	Yes
795.16	1455.81	541.97
835.62	1434.33	982.06									Number of XY Pairs	12	12	12
1281.24	1641.73	1320.33
RNA Yields by Lab											Correlation of RNA yields between labs
Lab 1 (Yield)	Lab 2 (Yield)	Lab 3 (Yield)		1Way ANOVA test							Pearson r	Lab 1 vs. Lab 2	Lab 1 vs. Lab 3	Lab 2 vs. Lab 3
1931.7	1433.2	1807.03		Number of families	1
3411.6	3089.6	3973.33		Number of comparisons per family	3						r	0.8919	0.8525	0.8814
3311.7	1888.5	2490.64		Alpha	0.05						95% confidence interval	0.6514 to 0.9695	0.5454 to 0.9578	0.6222 to 0.9664
1035.8	599.7	613.32									R squared	0.7954	0.7267	0.7768
2598.3	2546.4	1740.88		Bonferroni's multiple comparisons test	Mean Diff.	95% CI of diff.	Significant?	Summary	Adjusted P Value
3091.8	2121.1	1689.68									P value
1330.9	1279	1209.91		Lab 1 vs. Lab 2	498.2	-380.5 to 1377	No	ns	0.4864		P (two-tailed)	9.7e-05	0.000427	0.000151
1839.2	1697.7	1697.7		Lab 1 vs. Lab 3	469.1	-409.7 to 1348	No	ns	0.5621		P value summary	****	***	***
1288.8	768.7	828.53		Lab 2 vs. Lab 3	-29.14	-907.9 to 849.6	No	ns	> 0.9999		Significant? (alpha = 0.05)	Yes	Yes	Yes
1068.1	738.8	606.75
1906	1389.1	1243.73									Number of XY Pairs	12	12	12
2703.6	1987	1987.02

## Sheet: Fig 3B Yield and age correlatio
Fig 3B Yield and age correlation
Sample Age (Years)	DNA yield (ng/mm3)			RNA yield (ng/mm3)				Correlation	DNA	RNA
15	1221.31	1404.09	1304.39	1931.7	1433.2	1807.03			Sample Age (Years) vs. DNA yield (ng/mm3)	Sample Age (Years) vs. RNA yield (ng/mm3)
13	1356.41	1447.75	1516.26	3411.6	3089.6	3973.33		Pearson r
12	963.41	1474.31	548.12	3311.7	1888.5	2490.64		r	0.08001	0.2973
15	239.88	453.59	266.77	1035.8	599.7	613.32		95% confidence interval	-0.5178 to 0.6253	-0.3337 to 0.7443
10	831.47	1122.48	642.31	2598.3	2546.4	1740.88		R square	0.006402	0.08836
10	1140.83	1160.01	488.93	3091.8	2121.1	1689.68
8	339.23	405.15	135.05	1330.9	1279	1209.91		P value
6	759.92	964.73	953.95	1839.2	1697.7	1697.7		P (two-tailed)	0.8048	0.3481
6	606.98	448.64	883.77	1288.8	768.7	828.53		P value summary	ns	ns
6	795.16	1455.81	541.97	1068.1	738.8	606.75		Significant? (alpha = 0.05)	No	No
7	835.62	1434.33	982.06	1906	1389.1	1243.73
7	1281.24	1641.73	1320.33	2703.6	1987	1987.02		Number of XY Pairs	12	12

## Sheet: Fig 3C MS-PCR and age correlati
Fig 3C MS-PCR and age correlation
Sample Age (Years)	ALU			RASSF1			GSTP1			ABCB1				Correlation
15	17.301	17.083	13.996	30.96	31.168	28.054	30.364	30.158	28.3795	31.7475	31.899	29.4775			Sample Age (Years) vs. ALU	Sample Age (Years) vs. RASSF1	Sample Age (Years) vs. GSTP1	Sample Age (Years) vs. ABCB1
13	16.362	16.625	15.043	33.112	29.8875	29.3725	34.0325	33.128	31.558	31.776	30.629	30.3295		Pearson r
10	17.02	17.172	14.299	31.2685	32.326	27.908	31.5855	32.679	28.6015	32.5765	33.059	30.643		r	0.4565	-0.6226	-0.1947	-0.5674
6	16.31	14.463	16.25	32.1205	31.4965	31.958	31.2295	30.385	30.4195	34.671	31.0935	32.9045		95% confidence interval	-0.4521 to 0.9002	-0.9528 to 0.3822	-0.8690 to 0.7327	-0.9252 to 0.3244
6	16.95	16.055	15.632	34.383	33.8395	33.548				35.255	35.747	33.109		R square	0.2084	0.3876	0.03791	0.322
7	16.026	15.097	16.42				34.109	36.989		38.228	36.487	36.67
7	16.361	14.78	16.222	33.0435	30.034	27.637	29.901	29.1165	29.827	31.7625	29.4745	30.955		P value
														P (two-tailed)	0.3032	0.1868	0.7116	0.184
														P value summary	ns	ns	ns	ns
														Significant? (alpha = 0.05)	No	No	No	No
														Number of XY Pairs	7	6	6	7

## Sheet: Fig 3D NanoString and age corre
Fig 3D NanoString and age correlation
Sample Age (Years)	ACTB			LDHA			POLR1B				Correlation
15	12.6379	13.2539	12.9299	10.5063	10.9392	10.8087	6.40446	5.35544	5.81019		Pearson r
13	13.0257	13.2734	13.1018	10.5104	10.8893	10.6474	6.01257	5.38612	5.7996		r	-0.395	0.05446	0.5777
12	13.8108	13.7625	13.7568	10.2199	10.1028	10.1542	5.51791	5.68342	5.63778		95% confidence interval	-0.7899 to 0.2315	-0.5363 to 0.6094	0.005553 to 0.8649
15	14.0143	13.8922	13.4014	10.1895	10.9549	9.8336	5.34483	4.70155	6.31379		R square	0.156	0.002966	0.3338
10	13.5436	13.5899	13.573	10.2405	10.2678	10.2964	5.76447	5.69098	5.6792
10	13.033	13.1151	13.0433	10.7502	10.8188	10.8585	5.76553	5.61471	5.64703		P value
8	13.9054	13.747	13.8843	10.329	10.3362	10.3786	5.31433	5.46532	5.28577		P (two-tailed)	0.2038	0.8665	0.0492
6	13.6725	13.7353	13.8193	10.2571	10.446	10.5615	5.61912	5.36737	5.16792		P value summary	ns	ns	*
6	13.7016	13.7053	13.7818	10.2914	10.449	10.4301	5.55582	5.39438	5.337		Significant? (alpha = 0.05)	No	No	Yes
6	13.6801	13.2446	13.5438	10.7703	11.0008	10.7442	5.09803	5.30342	5.26078
7	13.6925	13.3627	13.3939	10.5625	10.394	10.3709	5.29352	5.79207	5.78398		Number of XY Pairs	12	12	12
7	13.6816	13.4531	13.491	10.42	10.3094	10.3433	5.44692	5.78607	5.71452

## Sheet: S3_FigC MS_PCR inter-lab correl
S3_FigC MS_PCR inter-lab correlation
ALU					Lab 1 vs. Lab 2	Lab 1 vs. Lab 3	Lab 2 vs. Lab 3
Lab 1	Lab 2	Lab 3		Pearson r
17.301	17.083	13.996		r	0.982	0.9834	0.9679
16.362	16.625	15.043		95% confidence interval	0.9596 to 0.9920	0.9622 to 0.9928	0.9275 to 0.9860
17.02	17.172	14.299		R square	0.9643	0.9672	0.9368
16.31	14.463	16.25
16.95	16.055	15.632		P value
16.026	15.097	16.42
16.361	14.78	16.222		P (two-tailed)	< 0.0001	< 0.0001	< 0.0001
RASSF1				P value summary	****	****	****
Lab 1	Lab 2	Lab 3		Significant? (alpha = 0.05)	Yes	Yes	Yes
30.96	31.168	28.054
33.112	29.8875	29.3725		Number of XY Pairs	26	25	25
31.2685	32.326	27.908
32.1205	31.4965	31.958
34.383	33.8395	33.548
33.0435	30.034	27.637
GSTP1
Lab 1	Lab 2	Lab 3
30.364	30.158	28.3795
34.0325	33.128	31.558
31.5855	32.679	28.6015
31.2295	30.385	30.4195
34.109	36.989
29.901	29.1165	29.827
ABCB1
Lab 1	Lab 2	Lab 3
31.7475	31.899	29.4775
31.776	30.629	30.3295
32.5765	33.059	30.643
34.671	31.0935	32.9045
35.255	35.747	33.109
38.228	36.487	36.67
31.7625	29.4745	30.955

[truncated: 2 more sheets: S3_FigD NanoString inter-lab c , S4 FigA&B AllPrep inhibition]
